# Supplementary material for: Genetic Diversity of Promising Spring Wheat Accessions from Russia and Kazakhstan for Rust Resistance
Source: Plants (Basel). 2024 Sep 4;13(17):2469. doi: 10.3390/plants13172469 (PMC11396946; doi:10.3390/plants13172469)
Supplement: Supplementary file 1 [file plants-13-02469-s001.zip]

Archive with 1 entries (1 files):
- plants-3188895-SI.pdf
